# Supplementary material for: Co-Circulation of Tick-Borne Bandaviruses and Orthonairoviruses Across Humans, Livestock, and Rats in Pakistan: Serologic Evidence and Public Health Implications
Source: Viruses. 2025 Dec 15;17(12):1620. doi: 10.3390/v17121620 (PMC12737738; doi:10.3390/v17121620)
Supplement: Supplementary file 1 [file viruses-17-01620-s001.zip]

Archive with 7 entries (7 files):
- Supplementary Figure S1.pdf
- Supplementary Figure S2.pdf
- Supplementary Figure S3.pdf
- Supplementary Figure S4.pdf
- Table_S1.xlsx
- Table_S2.xlsx
- Table_S3.xlsx
