# Supplementary material for: Co-Circulation of Tick-Borne Bandaviruses and Orthonairoviruses Across Humans, Livestock, and Rats in Pakistan: Serologic Evidence and Public Health Implications
Source: Viruses. 2025 Dec 15;17(12):1620. doi: 10.3390/v17121620 (PMC12737738; doi:10.3390/v17121620)
Supplement: Supplementary file 1 [file viruses-17-01620-s001.zip › Table_S1.xlsx]

## Sheet: TableS1
Table S1. Taxonomic and biological characteristics of the seven Orthonairoviruses and six Bandaviruses investigated in this study.
Famliy	Genus	Virus Name	Abbreviation	Year of First Identification	Evidence of Human Disease or Serologic Exposure	Name of Disease (If Applicable)	Clinical symptomes	Mortality rate	Tick species	Ticks from Host/Field	Country	References
Phenuiviridae	Bandavirus	Dabie bandavirus (Severe fever with thrombocytopenia syndrome virus)	SFTSV	2010	Human disease	Severe Fever with Thrombocytopenia Syndrome (SFTS)	Fever, chills, pharyngeal pain, Nausea, Vomiting, Abdominal pain, Diarrhea, Anorexia, leukopenia, thrombocytopenia, moderately elevated enzymes, myalgia, arthralgia, rash, Blurred vision	6-30%	Haemaphysalis longicornis, Amblyomma testudinarium, Ixodes nipponensis, Rhipicephalus microplus	goats, cattle, sheep	China, Japan, South Korea, Pakistan, Vietnam	[1-14]
Phenuiviridae	Bandavirus	Guertu virus	GTV	2014	Serologic exposure	N/A	N/A	N/A	Dermacentor nuttalli	Field	China	[15]
Phenuiviridae	Bandavirus	Heartland virus	HRTV	2009	Human disease	N/A	Anorexia, Diarrhea, Nausea, Vomiting, fatigue, headaches, shortness of breath with cough, confusion, Blurred vision, leukopenia, thrombocytopenia, moderately elevated enzymes, myalgia, arthralgia, rash	N/A	Amblyomma americanum	raccoons, white-tailed deer, dog, horse, coyotes, moose	USA	[16-20]
Phenuiviridae	Bandavirus	Bhanja virus	BHAV	1954	Human disease	N/A	Fever, affections of the central nervous system		Haemaphysalis intermedia,Haemaphysalis punctata, Haemaphysalis sulcate, Dermacentor marginatus, Hyalomma marginatum, Hyalomma detritum, Hyalomma dromedarii, Hyalomma truncatum, Hyalomma asiaticum, Rhipicephalus bursa, Rhipicephalus appendiculatus, Rhipicephalus decoloratus, Amblyomma variegatum		India, Nigeria, Yugoslavia, Italy, Croatia, Bulgaria, Slovakia, Romania, Portugal	[21-27]
Phenuiviridae	Bandavirus	Lone star virus	LSV	1966	N/A	N/A	N/A	N/A	Amblyomma americanum	raccoons, white-taile deer, dog, horse, coyotes, moose	USA	[28]
Phenuiviridae	Bandavirus	Hunter Island virus	HIGV	1983	N/A	N/A	N/A	N/A	ixodes eudyptidis	Shy albatross, Black noddy	Australia	[29]
Nairoviridae	Orthonairovirus	Tamdy virus	TAMV	1971	Serologic exposure	N/A	fever	N/A	Hyalomma asiaticum, Hyalomma plumbeum, Hyalomma anatolicum, Haemaphysalis concinna, Hyalomma marginatum, Hyalomma aegyptiu, Rhipicephalus turanicus	Field, Camelus bactrianus , Ovis aries	Uzbekistan, Armenia, Kazakhstan, Kyrgyzstan, China, Turkmenistan, Turkey, Azerbaijan, Saudi Arabia	[30-34]
Nairoviridae	Orthonairovirus	Crimean-Congo hemorrhagic fever virus	CCHFV	1944	Human disease	Crimean–Congo hemorrhagic fever (CCHF)	Hemorrhage, chills, photophobia, fatigue, vomiting, diarrhea, ecchymosis, fever, headache, malaise, arthralgias, myalgias, nausea, abdominal pain, rarely diarrhea, hypotension, conjunctivitis, cutaneous flushing, skin rash, petechiae, mucous hemorrhage, hematuria, hematemesis, melena, shock, multiorgan system failure	up to 50%	Ornithodoros lahorensis, Argas persicus, Amblyomma variegatum, Dermacentor dagestanicus, Dermacentor marginatus, Dermacentor reticulatus, Haemaphysalis punctata, Haemaphysalis parva, Hyalomma atolicum, Hyalomma asiaticum, Hyalomma dromedarii, Hyalomma detritum, Hyalomma excavatum, Hyalomma impeltatum, Hyalomma impressum, Hyalomma lusitanicum, Hyalomma marginatum, Hyalomma nitidum, Hyalomma puncta…		Afghanistan, Albania, Algeria, Armenia, Bulgaria, China, Congo, Gabon, Germany, Ghana , Greece, India, Iran, Iraq, Italy, Kazakhstan, Kenya, Kosova, Kosovo, Mauritania, Mongolia, Oman, Pakistan, Portugal, Romania, Russia, Senegal, South Africa, Spain, Sudan, Tajikistan, Turkiy, United Arab Emirates, Uzbekistan, Uganda, Yugoslavia	[35-44]
Nairoviridae	Orthonairovirus	Wenzhou tick virus	WZTV	2012	N/A	N/A	N/A	N/A	Haemaphysalis hystricis	N/A	China	[45,46]
Nairoviridae	Orthonairovirus	Songling tick virus	SGLV	2021	Serologic exposure	N/A	Headache, fever	N/A	Ixodes crenulatus, Ixodes persulcatus, Haemaphysalis concinna, Haemaphysalis longicornis		China	[47,48]
Nairoviridae	Orthonairovirus	Huangpi tick virus 1	HpTV-1	2013	N/A	N/A	N/A	N/A	Haemaphysalis hystricis, Haemaphysalis qinghaiensis	N/A	China	[45]
Nairoviridae	Orthonairovirus	Tacheng tick virus 1	TcTV-1	2012	Human disease	N/A	Fever, Headache, Fatigue, Chills, Dizziness, Anorexia, Myalgia, Arthralgia, Rash or petechiae	N/A	Dermacentor marginatus, Dermacentor silvarum, Dermacentor nuttalli, Hyalomma asiaticum	Field, Human	China	[49,50]
Nairoviridae	Orthonairovirus	Yezo virus	YEZV	2021	Human disease	N/A	Fever, Appetite loss, Bilateral lower extremity pain	N/A	Haemaphysalis megaspinosa, Ixodes ovatus, Ixodes persulcatus		Japan	[51]
N/A, not applicable.

## Sheet: References
[1]	Oshima H, Okumura H, Maeda K, et al. A Patient with Severe Fever with Thrombocytopenia Syndrome (SFTS) Infected from a Sick Dog with SFTS Virus Infection. Japanese Journal of Infectious Diseases. 2022;75(4):423-426.
[2]	Yamanaka A, Kirino Y, Fujimoto S, et al. Direct Transmission of Severe Fever with Thrombocytopenia Syndrome Virus from Domestic Cat to Veterinary Personnel. Emerging Infectious Disease journal. 2020;26(12):2994.
[3]	Kang J-G, Cho Y-K, Jo Y-S, et al. Severe Fever with Thrombocytopenia Syndrome Virus in Dogs, South Korea. Emerging Infectious Disease journal. 2019;25(2):376.
[4]	Wang J-N, Li T-Q, Liu Q-M, et al. Vectors, Hosts, and the Possible Risk Factors Associated with Severe Fever with Thrombocytopenia Syndrome. 2021;2021(1):8518189.
[5]	Ding S, Yin H, Xu X, et al. A Cross-Sectional Survey of Severe Fever with Thrombocytopenia Syndrome Virus Infection of Domestic Animals in Laizhou City, Shandong Province, China. Japanese Journal of Infectious Diseases. 2014;67(1):1-4.
[6]	Wei J, Li S, Dong J-H, et al. The first human infection with severe fever with thrombocytopenia syndrome virus in Shaanxi Province, China. International Journal of Infectious Diseases. 2015;35:37-39.
[7]	Lam TT-Y, Liu W, Bowden TA, et al. Evolutionary and molecular analysis of the emergent severe fever with thrombocytopenia syndrome virus. Epidemics. 2013;5(1):1-10.
[8]	Lin T-L, Shan-Chia O, Ken M, et al. The first discovery of severe fever with thrombocytopenia syndrome virus in Taiwan. Emerging Microbes & Infections. 2020;9(1):148-151.
[9]	Takahashi T, Maeda K, Suzuki T, et al. The First Identification and Retrospective Study of Severe Fever With Thrombocytopenia Syndrome in Japan. The Journal of Infectious Diseases. 2013;209(6):816-827.
[10]	Hayasaka D, Fuxun Y, Yoshikawa A, et al. Seroepidemiological evidence of severe fever with thrombocytopenia syndrome virus infections in wild boars in Nagasaki, Japan. Tropical Medicine and Health. 2016;44(1):6.
[11]	Kim YR, Yun Y, Bae SG, et al. Severe Fever with Thrombocytopenia Syndrome Virus Infection, South Korea, 2010. Emerging Infectious Disease journal. 2018;24(11):2103.
[12]	Yun S-M, Lee W-G, Ryou J, et al. Severe Fever with Thrombocytopenia Syndrome Virus in Ticks Collected from Humans, South Korea, 2013. Emerging Infectious Disease journal. 2014;20(8):1358.
[13]	Zohaib A, Zhang J, Saqib M, et al. Serologic Evidence of Severe Fever with Thrombocytopenia Syndrome Virus and Related Viruses in Pakistan. Emerging Infectious Disease journal. 2020;26(7):1513.
[14]	Tran XC, Yun Y, Van An L, et al. Endemic Severe Fever with Thrombocytopenia Syndrome, Vietnam. Emerging Infectious Disease journal. 2019;25(5):1029.
[15]	Shen S, Duan X, Wang B, et al. A novel tick-borne phlebovirus, closely related to severe fever with thrombocytopenia syndrome virus and Heartland virus, is a potential pathogen. Emerg Microbes Infect. 2018;7(1):95.
[16]	Brault AC, Savage HM, Duggal NK, et al. Heartland Virus Epidemiology, Vector Association, and Disease Potential. 2018;10(9):498.
[17]	Dupuis A, Prusinski M, O’Connor C, et al. Heartland Virus Transmission, Suffolk County, New York, USA. Emerging Infectious Disease journal. 2021;27(12):3128.
[18]	Tuten H, Burkhalter K, Noel K, et al. Heartland Virus in Humans and Ticks, Illinois, USA, 2018–2019. Emerging Infectious Disease journal. 2020;26(7):1548.
[19]	Newman B, Sutton W, Moncayo A, et al. Heartland Virus in Lone Star Ticks, Alabama, USA. Emerging Infectious Disease journal. 2020;26(8):1954.
[20]	Stubbs AM, Steele MT. Heartland virus disease--United States, 2012-2013. Annals of emergency medicine. 2014;64(3):314.
[21]	Hubálek Z. Biogeography of Tick-Borne Bhanja Virus (Bunyaviridae) in Europe. 2009;2009(1):372691.
[22]	Dilcher M, Alves MJ, Finkeisen D, et al. Genetic characterization of Bhanja virus and Palma virus, two tick-borne phleboviruses. Virus Genes. 2012;45(2):311-315.
[23]	Hubálek Z, Mittermayer T, Halouzka J, et al. Isolation of “exotic” Bhanja virus (Bunyaviridae) from ticks in the temperate zone. Archives of Virology. 1988;101(3):191-197.
[24]	Punda V, Ropac D, Vesenjak-Hirjan J. Incidence of hemagglutination-inhibiting antibodies for Bhanja virus in humans along the north-west border of Yugoslavia. Zentralblatt fur Bakteriologie, Mikrobiologie, und Hygiene Series A, Medical microbiology, infectious diseases, virology, parasitology. 1987;265(1-2):227-34.
[25]	Verani P, Balducci M, Lopes MC, et al. Isolation of Bhanja Virus from Haemaphysalis Ticks in Italy %J The American Journal of Tropical Medicine and Hygiene. 1970;19(1):103-105.
[26]	Pavlov P, Rosický B, Hubálek Z, et al. Isolation of Bhanja virus from ticks of the genus Haemaphysalis in southeast Bulgaria and presence of antibodies in pastured sheep. Folia parasitologica. 1978;25(1):67-73.
[27]	Ungureanu A, Popovici V, Cătănaş F, et al. Isolation of Bhanja virus in Romania. Arch Roum Pathol Exp Microbiol. 1990;49(2):139-145.
[28]	Swei A, Russell BJ, Naccache SN, et al. The Genome Sequence of Lone Star Virus, a Highly Divergent Bunyavirus Found in the Amblyomma americanum Tick. PLOS ONE. 2013;8(4):e62083.
[29]	Gauci PJ, McAllister J, Mitchell IR, et al. Hunter Island Group Phlebovirus in Ticks, Australia. Emerging infectious diseases. 2015;21(12):2246-8.
[30]	Lvov DK, Sidorova GA, Gromashevsky VL, et al. Virus “Tamdy” — A new arbovirus, isolated in the Uzbec S.S.R. and Turkmen S.S.R. from ticksHyalomma asiaticum asiaticum Schulce et Schlottke, 1929, andHyalomma plumbeum plumbeum Panzer, 1796. Archives of Virology. 1976;51(1):15-21.
[31]	L'Vov D K, Sidorova GA, Gromashevskiĭ VL, et al. [Isolation of Tamdy virus (Bunyaviridae) pathogenic for man from natural sources in Central Asia, Kazakhstan and Transcaucasia]. Voprosy virusologii. 1984;29(4):487-90.
[32]	Moming A, Bai Y, Chen S, et al. Epidemiological surveys revealed the risk of TAMV spill-over from ticks to hosts. Infectious diseases (London, England). 2024;56(1):59-65.
[33]	Zakham F, Albalawi AE, Alanazi AD, et al. Viral RNA metagenomics of Hyalomma ticks collected from dromedary camels in Makkah province, Saudi Arabia. 2021;13(7):1396.
[34]	Brinkmann A, Dinçer E, Polat C, et al. A metagenomic survey identifies Tamdy orthonairovirus as well as divergent phlebo-, rhabdo-, chu-and flavi-like viruses in Anatolia, Turkey. 2018;9(5):1173-1183.
[35]	Lvov DK, Shchelkanov MY, Alkhovsky SV, et al. Zoonotic viruses of Northern Eurasia: taxonomy and ecology. Academic Press; 2015.
[36]	Schuster I, Mertens M, Mrenoshki S, et al. Sheep and goats as indicator animals for the circulation of CCHFV in the environment. 2016;68:337-346.
[37]	Zohaib A, Saqib M, Athar M, et al. Crimean-Congo Hemorrhagic Fever Virus in Humans and Livestock, Pakistan, 2015–2017. Emerging Infectious Disease journal. 2020;26(4):773.
[38]	Chen S, Saqib M, Khan HS, et al. Risk of infection with arboviruses in a healthy population in Pakistan based on seroprevalence. Virol Sin. 2024;39(3):369-377.
[39]	Papa A, Velo E, Kadiaj P, et al. Crimean-Congo hemorrhagic fever virus in ticks collected from livestock in Albania. 2017;54:496-500.
[40]	Tekin S, Bursali A, Mutluay N, et al. Crimean-Congo hemorrhagic fever virus in various ixodid tick species from a highly endemic area. 2012;186(3-4):546-552.
[41]	Messina JP, Pigott DM, Golding N, et al. The global distribution of Crimean-Congo hemorrhagic fever. 2015;109(8):503-513.
[42]	Negredo A, Habela MÁ, de Arellano ER, et al. Survey of Crimean-Congo hemorrhagic fever enzootic focus, Spain, 2011–2015. 2019;25(6):1177.
[43]	Voorhees MA, Padilla SL, Jamsransuren D, et al. Crimean-Congo hemorrhagic fever virus, Mongolia, 2013–2014. 2018;24(12):2202.
[44]	Mancuso E, Toma L, Polci A, et al. Crimean-Congo hemorrhagic fever virus genome in tick from migratory bird, Italy. 2019;25(7):1418.
[45]	Li C-X, Shi M, Tian J-H, et al. Unprecedented genomic diversity of RNA viruses in arthropods reveals the ancestry of negative-sense RNA viruses. 2015;4:e05378.
[46]	Abdiyeva K, Turebekov N, Dmitrovsky A, et al. Seroepidemiological and molecular investigations of infections with Crimean–Congo haemorrhagic fever virus in Kazakhstan. 2019;78:121-127.
[47]	Cai X, Cai X, Xu Y, et al. Virome analysis of ticks and tick-borne viruses in Heilongjiang and Jilin Provinces, China. 2023;323:199006.
[48]	Fillâtre P, Revest M, Tattevin ePJMemi. Crimean-Congo hemorrhagic fever: An update. 2019;49(8):574-585.
[49]	Liu X, Zhang X, Wang Z, et al. A tentative tamdy orthonairovirus related to febrile illness in Northwestern China. 2020;70(10):2155-2160.
[50]	Zhang Y, Jiang L, Yang Y, et al. A tick bite patient with fever and meningitis co-infected with Rickettsia raoultii and Tacheng tick virus 1: a case report. 2021;21:1-6.
[51]	Kodama F, Yamaguchi H, Park E, et al. A novel nairovirus associated with acute febrile illness in Hokkaido, Japan. 2021;12(1):5539.
