# Supplementary material for: Co-Circulation of Tick-Borne Bandaviruses and Orthonairoviruses Across Humans, Livestock, and Rats in Pakistan: Serologic Evidence and Public Health Implications
Source: Viruses. 2025 Dec 15;17(12):1620. doi: 10.3390/v17121620 (PMC12737738; doi:10.3390/v17121620)
Supplement: Supplementary file 1 [file viruses-17-01620-s001.zip › Table_S2.xlsx]

## Sheet: Sheet2
Table S2. Background information and detailed results of the cases which possess positive serological activities against tick-borne viruses in livestock, humans, and rats.
Sample	Species	Sex/Age	Activity	Animal Contact	Bandavirus						Orthonairovirus							Co-Exposure$
					SFTSV	GTV	HRTV	HIGV	BHAV	LSV	CCHFV	TAMV	TcTV-1	HpTV-1	WzTV	SGLV	YEZV
Livestock
L10	Cattle	F	Subsistence farming	N/A	-	-	1.37	1.56	-	1.51	-	1.05	-	2.14	1.48	1.47	1.22	Yes
L18	Cattle	F	Commercial farming	N/A	-	-	-	-	-	-	-	-	-	-	-	-	1.92	No
L29	Cattle	F	Subsistence farming	N/A	-	-	-	-	-	-	-	1.18 (20)	-	-	-	-	-	No
L32	Cattle	M	Subsistence farming	N/A	-	-	1.04	-	-	-	-	-	-	-	-	-	-	No
L39	Cattle	F	Subsistence farming	N/A	-	-	-	-	-	-	-	-	-	-	1.04	-	-	No
L55	Cattle	F	Subsistence farming	N/A	-	-	1.15	1.24	-	-	-	-	-	1.58	-	-	1.38	Yes
L57	Cattle	F	Subsistence farming	N/A	1.81	-	-	-	-	-	-	-	-	-	-	-	-	No
L58	Dog	M	Commercial farming	N/A	-	-	-	-	-	-	-	-	-	-	-	-	1.07	No
L71	Goat	F	Commercial farming	N/A	-	-	1.86	2.07	1.69 (20)	1.81	1.79	2.27	2.01	2.96	2.15	2.32	1.21	Yes
L94	Cattle	F	Subsistence farming	N/A	1.23	-	-	-	-	-	-	-	-	-	-	-	-	No
L123	Cattle	F	Commercial farming	N/A	-	1.16 (40)	-	-	-	-	-	-	-	-	-	-	-	No
L130	Cattle	F	Commercial farming	N/A	-	-	-	-	-	-	1.23	-	-	-	-	-	-	No
L140	Cattle	F	Subsistence farming	N/A	-	-	-	-	-	1.05	-	-	1.28	-	-	-	-	Yes
L141	Cattle	M	Subsistence farming	N/A	1.68	-	-	-	-	-	-	-	-	-	-	-	-	No
L143	Cattle	F	Subsistence farming	N/A	-	-	-	-	-	1.21	1.23 (160)	-	-	-	-	-	-	Yes
L169	Goat	F	Subsistence farming	N/A	-	-	-	-	-	-	1.2	-	-	-	-	-	-	No
L171	Cattle	F	Subsistence farming	N/A	-	-	-	-	-	-	1	-	-	-	-	-	-	No
L173	Sheep	M	Subsistence farming	N/A	1.73	-	1.88	1.14	1.46 (40)	-	-	1.03	2.19	1.84	1	2.14	-	Yes
L176	Dog	F	Subsistence farming	N/A	-	-	2.13	-	4.4	-	-	2.14	1.5	1.06	1.2	1.44	-	Yes
L186	Cattle	M	Subsistence farming	N/A	-	-	-	1.31	-	-	-	-	-	-	-	-	-	No
L195	Goat	F	Subsistence farming	N/A	-	-	-	-	1.55 (20)	-	-	-	-	-	-	-	-	No
L196	Cattle	F	Subsistence farming	N/A	-	-	-	-	1.04	-	-	-	1.86	-	-	-	-	Yes
L200	Cattle	F	Subsistence farming	N/A	1.05	1	1.08	1.55	-	2.47	-	-	1.8	1.11	1.7	-	-	Yes
L212	Cattle	F	Commercial farming	N/A	-	-	-	-	-	-	-	-	1.36	-	-	-	-	No
L220	Dog	F	Commercial farming	N/A	-	-	-	-	-	-	-	-	1.05	-	-	-	-	No
L235	Cattle	M	Subsistence farming	N/A	-	-	-	-	-	2.06	2.11	-	-	-	-	-	-	Yes
L238	Cattle	F	Commercial farming	N/A	-	-	-	-	-	-	1.04	-	-	-	-	-	-	No
L246	Cattle	F	Subsistence farming	N/A	1.66 (40)	-	-	-	-	-	-	-	-	-	-	-	-	No
L302	Cattle	F	Subsistence farming	N/A	1.52 (40)	-	-	-	-	-	-	-	-	-	-	-	-	No
L303	Cattle	F	Commercial farming	N/A	-	-	-	-	-	-	1.62	-	-	-	-	-	-	No
L308	Cattle	F	Commercial farming	N/A	-	-	-	-	-	-	1.6	-	-	-	-	-	-	No
L310	Buffalo	F	Subsistence farming	N/A	-	4.31	2.17	3	-	2.37	1.2	2.69	-	2.12	3.33	3.59	1.36	Yes
L313	Buffalo	F	Subsistence farming	N/A	-	1.43	-	-	-	-	-	-	-	-	-	-	-	No
Subtotal																		11
Human
H5	-	M/22	Outdoor	Yes	-	-	-	-	-	-	-	1.1	-	-	1.51	-	-	No
H34	-	M/53	Outdoor	Yes	-	-	-	-	-	-	-	-	-	1.3	-	-	-	No
H83	-	M/17	Indoor	Yes	-	-	-	-	-	-	-	-	-	-	-	-	1.06	No
H85	-	M/17	Indoor	Yes	-	-	-	-	-	-	-	-	-	-	-	-	1.51	No
H86	-	M/19	Indoor	No	-	-	-	-	-	-	-	-	-	-	-	-	1.11	No
H87	-	M/17	Indoor	Yes	-	-	-	-	-	-	-	-	-	-	-	-	1.16	No
H88	-	M/15	Indoor	Yes	-	-	-	-	-	-	-	-	-	-	-	-	1.34	No
H89	-	M/13	Indoor	Yes	-	-	-	-	-	-	-	-	-	-	-	-	1.31	No
H90	-	M/15	Indoor	Yes	-	-	-	-	-	-	-	-	-	-	-	-	1.56	No
H91	-	M/16	Indoor	Yes	-	-	-	-	-	-	-	-	-	-	-	-	2.18	No
H92	-	M/14	Indoor	Yes	-	1.36	1.63	1.97	2.84	3.93	2.83	4.19	5.04	3.84	4.42	1.63	1.67	Yes
HF2	-	M/38	Outdoor	Yes	-	-	-	-	-	-	1.14 (40)	-	-	-	-	-	-	No
HF9	-	M/38	Outdoor	Yes	-	-	-	-	-	-	1.24 (40)	-	-	-	-	-	-	No
HF10	-	M/29	Outdoor	No	1.58	2.93	4.1	4.26	2.23	1.89	1.42 (40)	2.77	-	1.34	-	3.8	-	Yes
HF40	-	M/43	Outdoor	Yes	2.2	2.62	-	-	1.35	-	-	-	-	-	-	-	-	Yes
HF63	-	M/40	Outdoor	No	1.04	1.66	-	-	1.08	-	-	-	-	-	-	-	-	No
HF100	-	M/37	Outdoor	Yes	3.45	1.16	1.23	1.06	1.2	-	1.59 (40)	-	-	1.22	-	1.87	-	Yes
HF114	-	F/27	Indoor	Yes	-	-	-	-	-	1.39	-	-	-	1.73	-	1.18	-	Yes
Subtotal																		5
Rat
R19	-	F	Indoor	N/A	-	-	-	-	-	-	2.05	1.04	-	-	-	-	-	No
R23	-	F	Indoor	N/A	-	-	-	1.03	-	-	-	-	-	-	-	-	-	No
R121	-	F	Indoor	N/A	-	-	-	-	-	-	-	-	-	-	-	1.01	-	No
R130	-	F	Indoor	N/A	-	-	1.12	-	-	-	-	-	-	-	-	-	-	No
R150	-	F	Outdoor	N/A	-	-	-	-	-	-	-	-	1.23	1.62	-	-	-	No
R187	-	F	Outdoor	N/A	-	-	-	-	-	-	-	-	1.46	-	-	-	-	No
R200	-	F	Outdoor	N/A	-	-	-	-	-	-	-	-	-	-	-	-	1.04	No
R218	-	F	Outdoor	N/A	-	-	-	-	1.25 (20)	-	-	-	-	-	-	-	-	No
R219	-	F	Outdoor	N/A	2.26	1.84	-	-	-	-	-	1.97	-	-	-	-	-	Yes
Subtotal																		1
Humans from Pakistan were divided into the “Indoor job” group (teachers, housewives, governors, doctors, nurses, freelancers, and bankers) and the “Outdoor job” group (merchants, shopkeepers, laborers, and farmers). Contacts with rats were divided into the “Indoor environments” group (Godown, shops) and the “Outdoor environment” group (farms, open markets). Livestock was divided into two types: s…
Samples were also detected positive to a sepcific virus by Western blot are underlined; those exhibited neutralization avtivity to a specific virus are indicated by presenting the titer in a "()" following the fold change values; those exhibiting antibodies to more than one virus were shown in bold.
$the case was detected antibody positive to both bandavirus and orthonairoviruses was considered with co-exposure to both viral groups.
