# Supplementary material for: Co-Circulation of Tick-Borne Bandaviruses and Orthonairoviruses Across Humans, Livestock, and Rats in Pakistan: Serologic Evidence and Public Health Implications
Source: Viruses. 2025 Dec 15;17(12):1620. doi: 10.3390/v17121620 (PMC12737738; doi:10.3390/v17121620)
Supplement: Supplementary file 1 [file viruses-17-01620-s001.zip › Table_S3.xlsx]

## Sheet: Sheet1
Table S3. Univariable analysis of associations between host demographic factors and thirteen tick borne viruses seropositivity in livestock, human and rats.
SFTSV					GTV					HRTV					HIGV					BHAV					LSV					CCHFV					TAMV					TcTV-1					HpTV-1
Category	Positive/ Tested	Prevalence (95% CI)	P-value		Category	Positive/ Tested	Prevalence (95% CI)	P-value		Category	Positive/ Tested	Prevalence (95% CI)	P-value		Category	Positive/ Tested	Prevalence (95% CI)	P-value		Category	Positive/ Tested	Prevalence (95% CI)	P-value		Category	Positive/ Tested	Prevalence (95% CI)	P-value		Category	Positive/ Tested	Prevalence (95% CI)	P-value		Category	Positive/ Tested	Prevalence (95% CI)	P-value		Category	Positive/ Tested	Prevalence (95% CI)	P-value		Category	Positive/ Tested	Prevalence (95% CI)	P-value
Livestock					Livestock					Livestock					Livestock					Livestock					Livestock					Livestock					Livestock					Livestock					Livestock
Animal Species					Animal Species					Animal Species					Animal Species					Animal Species					Animal Species					Animal Species					Animal Species					Animal Species					Animal Species
Cattle	6/200	3.00% (1.38-6.39)	0.0307		Buffalo	2/90	2.22% (0.61-7.74)	0.8803		Buffalo	1/90	1.11% (0.20-6.03)	0.0381		Buffalo	1/90	1.11% (0.20-6.03)	0.0342		Cattle	1/200	0.50% (0.09-2.78)	0.005		Buffalo	1/90	1.11% (0.20-6.03)	0.5361		Buffalo	1/90	1.11% (0.20-6.03)	0.0561		Buffalo	1/90	1.11% (0.20-6.03)	0.0049		Buffalo	4/90	4.44% (1.74-10.88)	0.0001		Buffalo	1/90	1.11% (0.20-6.03)	0.0166
Sheep	1/5	20.00% (3.62-62.45)			Cattle	2/200	1.00% (0.27-3.57)			Cattle	4/200	2.00% (0.78-5.03)			Cattle	4/200	2.00% (0.78-5.03)			Dog	1/14	7.14% (1.27-31.47)			Cattle	5/200	2.50% (1.07-5.72)			Cattle	7/200	3.50% (1.71-7.05)			Cattle	2/200	1.00% (0.27-3.57)			Dog	2/14	16.67% (4.70-44.80)			Cattle	3/200	1.50% (0.51-4.32)
-	-	-	-		-	-	-	-		Dog	1/14	7.14% (1.27-31.47)			Goat	1/12	8.33% (1.49-35.39)			Goat	2/12	16.67% (4.70-44.80)			Goat	1/12	8.33% (1.49-35.39)			Goat	2/12	16.67% (4.70-44.80)			Dog	1/14	7.14% (1.27-31.47)			Goat	1/12	8.33% (1.49-35.39)			Dog	1/14	7.14% (1.27-31.47)
-	-	-	-		-	-	-	-		Goat	1/12	8.33% (1.49-35.39)			Sheep	1/5	20.00% (3.62-62.45)			Sheep	1/5	20.00% (3.62-62.45)			-	-	-	-		-	-	-	-		Goat	1/12	8.33% (1.49-35.39)			Sheep	1/5	20.00% (3.62-62.45)			Goat	1/12	8.33% (1.49-35.39)
-	-	-	-		-	-	-	-		Sheep	1/5	20.00% (3.62-62.45)			-	-	-	-		-	-	-	-		-	-	-	-		-	-	-	-		Sheep	1/5	20.00% (3.62-62.45)			-	-	-	-		Sheep	1/5	20.00% (3.62-62.45)
Sex					Sex					Sex					Sex					Sex					Sex					Sex					Sex					Sex					Sex
Male	2/95	2.11% (0.58-7.35)	0.9522		Male	0/95	0.00% (0.00-3.89)	0.1919		Male	2/95	2.11% (0.58-7.35)	0.7731		Male	2/95	2.11% (0.58-7.35)	0.9522		Male	1/95	1.05% (0.19-5.72)	0.6357		Male	1/95	1.05% (0.19-5.72)	0.3696		Male	1/95	1.05% (0.19-5.72)	0.1679		Male	1/95	1.05% (0.19-5.72)	0.4837		Male	1/95	1.05% (0.19-5.72)	0.2834		Male	1/95	1.05% (0.19-5.72)	0.3696
Female	5/226	2.21% (0.95-5.07)			Female	4/226	1.77% (0.69-4.46)			Female	6/226	2.65% (1.22-5.67)			Female	5/226	2.21% (0.95-5.07)			Female	4/226	1.77% (0.69-4.46)			Female	6/226	2.65% (1.22-5.67)			Female	9/226	3.98% (2.11-7.39)			Female	5/226	2.21% (0.95-5.07)			Female	7/226	3.10% (1.51-6.25)			Female	6/226	2.65% (1.22-5.67)
Farming					Farming					Farming					Farming					Farming					Farming					Farming					Farming					Farming					Farming
Subsistence Farming	7/226	3.10% (1.51-6.25)	0.0829		Subsistence Farming	3/226	1.33% (0.45-3.83)	0.8395		Subsistence Farming	7/226	3.10% (1.51-6.25)	0.2834		Subsistence Farming	6/226	2.65% (1.22-5.67)	0.3696		Subsistence Farming	4/226	1.77% (0.69-4.46)	0.6357		Subsistence Farming	6/226	2.65% (1.22-5.67)	0.3696		Subsistence Farming	5/226	2.21% (0.95-5.07)	0.151		Subsistence Farming	5/226	2.21% (0.95-5.07)	0.4837		Subsistence Farming	5/226	2.21% (0.95-5.07)	0.6199		Subsistence Farming	6/226	2.65% (1.22-5.67)	0.3696
Commercial Farming	0/95	0.00% (0.00-3.89)			Commercial Farming	1/95	1.05% (0.19-5.72)			Commercial Farming	1/95	1.05% (0.19-5.72)			Commercial Farming	1/95	1.05% (0.19-5.72)			Commercial Farming	1/95	1.05% (0.19-5.72)			Commercial Farming	1/95	1.05% (0.19-5.72)			Commercial Farming	5/95	5.26% (2.27-11.73)			Commercial Farming	1/95	1.05% (0.19-5.72)			Commercial Farming	3/95	3.16% (1.08-8.88)			Commercial Farming	1/95	1.05% (0.19-5.72)
Humans					Humans					Humans					Humans					Humans					Humans					Humans					Humans					Humans					Humans
Age					Age					Age					Age					Age					Age					Age					Age					Age					Age
> 30	3/132	2.27% (0.78-6.47)	0.3569		> 30	3/132	2.27% (0.78-6.47)	0.7235		> 30	1/132	0.76% (0.13-4.17)	0.5111		> 30	1/132	0.76% (0.13-4.17)	0.5111		> 30	3/132	2.27% (0.78-6.47)	0.7235		> 30	0/132	0.00% (0.00-2.83)	0.0688		> 30	3/132	2.27% (0.78-6.47)	0.7235		> 30	0/132	0.00% (0.00-2.83)	0.0688		> 30	0/132	0.00% (0.00-2.83)	0.2953		> 30	2/132	1.52% (0.42-5.36)	0.582
≤30	1/121	0.83% (0.15-4.53)			≤30	2/121	1.65% (0.45-5.83)			≤30	2/121	1.65% (0.45-5.83)			≤30	2/121	1.65% (0.45-5.83)			≤30	2/121	1.65% (0.45-5.83)			≤30	3/121	2.48% (0.85-7.04)			≤30	2/121	1.65% (0.45-5.83)			≤30	3/121	2.48% (0.85-7.04)			≤30	1/121	0.83% (0.15-4.53)			≤30	3/121	2.48% (0.85-7.04)
Gender					Gender					Gender					Gender					Gender					Gender					Gender					Gender					Gender					Gender
Male	4/173	2.31% (0.90-5.79)	0.1704		Male	5/173	2.89% (1.24-6.59)	0.0216		Male	3/173	1.73% (0.59-4.97)	0.076		Male	3/173	1.73% (0.59-4.97)	0.076		Male	5/173	2.89% (1.24-6.59)	0.0216		Male	2/173	1.16% (0.32-4.12)	0.5389		Male	5/173	2.89% (1.24-6.59)	0.0216		Male	3/173	1.73% (0.59-4.97)	0.076		Male	1/173	0.58% (0.10-3.20)	0.307		Male	4/173	2.31% (0.90-5.79)	0.1627
Female	0/180	0.00% (0.00-4.58)			Female	0/180	0.00% (0.00-2.09)			Female	0/180	0.00% (0.00-2.09)			Female	0/180	0.00% (0.00-2.09)			Female	0/180	0.00% (0.00-2.09)			Female	1/180	0.56% (0.10-3.08)			Female	0/180	0.00% (0.00-2.09)			Female	0/180	0.00% (0.00-2.09)			Female	0/180	0.00% (0.00-2.09)			Female	1/180	0.56% (0.10-3.08)
Jobs					Jobs					Jobs					Jobs					Jobs					Jobs					Jobs					Jobs					Jobs					Jobs
Outdoor job	4/128	3.12% (1.22-7.76)	0.0463		Outdoor job	4/128	3.12% (1.22-7.76)	0.184		Outdoor job	2/128	1.56% (0.43-5.52)	0.5754		Outdoor job	2/128	1.56% (0.43-5.52)	0.5754		Outdoor job	4/128	3.12% (1.22-7.76)	0.184		Outdoor job	1/128	0.78% (0.14-4.29)	0.5475		Outdoor job	4/128	3.12% (1.22-7.76)	0.184		Outdoor job	2/128	1.56% (0.43-5.52)	0.5754		Outdoor job	0/128	0.00% (0.00-2.91)	0.3106		Outdoor job	3/128	2.34% (0.80-6.66)	0.6709
Indoor job	0/125	0.00% (0.00-2.98)			Indoor job	1/125	0.80% (0.14-4.39)			Indoor job	1/125	0.80% (0.14-4.39)			Indoor job	1/125	0.80% (0.14-4.39)			Indoor job	1/125	0.80% (0.14-4.39)			Indoor job	2/125	1.60% (0.44-5.65)			Indoor job	1/125	0.80% (0.14-4.39)			Indoor job	1/125	0.80% (0.14-4.39)			Indoor job	1/125	0.80% (0.14-4.39)			Indoor job	2/125	1.60% (0.44-5.65)
Animal Contact					Animal Contact					Animal Contact					Animal Contact					Animal Contact					Animal Contact					Animal Contact					Animal Contact					Animal Contact					Animal Contact
Yes	2/174	1.15% (0.32-4.09)	0.4141		Yes	3/174	1.72% (0.59-4.95)	0.6689		Yes	2/174	1.15% (0.32-4.09)	0.9368		Yes	2/174	1.15% (0.32-4.09)	0.9368		Yes	3/174	1.72% (0.59-4.95)	0.6689		Yes	2/174	1.15% (0.32-4.09)	0.9368		Yes	4/174	2.30% (0.90-5.76)	0.5843		Yes	2/174	1.15% (0.32-4.09)	0.9368		Yes	1/174	0.57% (0.10-3.18)	0.4996		Yes	4/174	2.30% (0.90-5.76)	0.5843
No	2/79	2.53% (0.70-8.77)			No	2/79	2.53% (0.70-8.77)			No	1/79	1.27% (0.22-6.83)			No	1/79	1.27% (0.22-6.83)			No	2/79	2.53% (0.70-8.77)			No	1/79	1.27% (0.22-6.83)			No	1/79	1.27% (0.22-6.83)			No	1/79	1.27% (0.22-6.83)			No	0/79	0.00% (0.00-4.64)			No	1/79	1.27% (0.22-6.83)
Rats					Rats					Rats					Rats					Rats										Rats					Rats					Rats					Rats
Gender					Gender					Gender					Gender					Gender										Gender					Gender					Gender					Gender
Male	0/77	0.00% (0.00-4.75)	0.4621		Male	0/77	0.00% (0.00-4.75)	0.4621		Male	0/77	0.00% (0.00-4.75)	0.4621		Male	0/77	0.00% (0.00-4.75)	0.4621		Male	0/77	0.00% (0.00-4.75)	0.4621							Male	0/77	0.00% (0.00-4.75)	0.4621		Male	0/77	0.00% (0.00-2.62)	0.0529		Male	0/77	0.00% (0.00-4.75)	0.2972		Male	0/77	0.00% (0.00-4.75)	0.4621
Female	1/143	0.70% (0.12-3.85)			Female	1/143	0.70% (0.12-3.85)			Female	1/143	0.70% (0.12-3.85)			Female	1/143	0.70% (0.12-3.85)			Female	1/143	0.70% (0.12-3.85)								Female	1/143	0.70% (0.12-3.85)			Female	2/143	2.60% (0.72-8.98)			Female	2/143	1.40% (0.38-4.96)			Female	1/143	0.70% (0.12-3.85)
Environment					Environment					Environment					Environment					Environment										Environment					Environment					Environment					Environment
Outdoor	1/76	0.45% (0.08-2.53)	0.4179		Outdoor	1/76	1.32% (0.23-7.08)	0.1677		Outdoor	0/76	0.00% (0.00-4.81)	0.4665		Outdoor	0/76	0.00% (0.00-4.81)	0.4665		Outdoor	1/76	1.32% (0.23-7.08)	0.1677							Outdoor	0/76	0.00% (0.00-4.81)	0.4665		Outdoor	1/76	1.32% (0.23-7.08)	0.6443		Outdoor	2/76	2.63% (0.72-9.10)	0.0505		Outdoor	1/76	1.32% (0.23-7.08)	0.1677
Indoor	0/144	0.00% (0.00-2.60)			Indoor	0/144	0.00% (0.00-2.60)			Indoor	1/44	0.69% (0.12-3.83)			Indoor	1/144	0.69% (0.12-3.83)			Indoor	0/144	0.00% (0.00-2.60)								Indoor	1/144	0.69% (0.12-3.83)			Indoor	1/144	0.69% (0.12-3.83)			Indoor	0/144	0.00% (0.00-2.60)			Indoor	0/144	0.00% (0.00-2.60)
[truncated: 12 more columns]
